# Supplementary material for: Pentagalloyl Glucose and Cisplatin Combination Treatment Exhibits a Synergistic Anticancer Effect in 2D and 3D Models of Head and Neck Carcinoma
Source: Pharmaceuticals (Basel). 2022 Jul 4;15(7):830. doi: 10.3390/ph15070830 (PMC9317773; doi:10.3390/ph15070830)
Supplement: Supplementary file 1 [file pharmaceuticals-15-00830-s001.zip]

Archive with 1 entries (1 files):
- pharmaceuticals-1787984-supplementary.pdf
